# Supplementary material for: Redetermination of the hexa­gonal struvite analogue Cs[Mg(OH2)6](PO4)
Source: Acta Crystallogr Sect E Struct Rep Online. 2008 Jul 31;64(Pt 8):i50. doi: 10.1107/S1600536808023283 (PMC2961905; doi:10.1107/S1600536808023283)
Supplement: Supplementary file 1 [file e-64-00i50-sup1.cif]

##############################################################################
###                                                                        ###
###        Electronic paper (Acta Crystallographica Section E)             ###
###                                                                        ###
##############################################################################
#                                                                            #
# This CIF contains the data in a paper accepted for publication in Acta     #
# Crystallographica Section E. It conforms to the requirements of Notes      #
# for Authors for Section E, and has been peer reviewed under the auspices   #
# of the IUCr Commission on Journals.                                        #
#                                                                            #
# Full details of the Crystallographic Information File format               #
# are given in the paper "The Crystallographic Information File (CIF):       #
# a New Standard Archive File for Crystallography" by S. R. Hall, F. H.      #
# Allen and I. D. Brown [Acta Cryst. (1991), A47, 655-685].                  #
#                                                                            #
# The current version of the core CIF dictionary is obtainable from          #
# ftp://ftp.iucr.org/pub/cif_core.dic. The current version number is 2.4.    #
#                                                                            #
# Software is freely available for graphical display of the structure(s) in  #
# this CIF.  For information consult the CIF home page http://www.iucr.org/  #
# cif/home.html                                                              #
#                                                                            #
# This file may be used for bona fide research purposes within the           #
# scientific community so long as proper attribution is given to the journal # 
# article from which it was obtained.                                        #
#                                                                            #
##############################################################################
                                             
data_I
_audit_creation_method     SHELXL97
_chemical_name_systematic
;
Caesium hexaaquamagnesium orthophosphate
;
_chemical_name_common     'Cs-struvite (hexagonal)'
_chemical_formula_moiety     ?
_chemical_formula_sum     'Cs H12 Mg O10 P'
_chemical_formula_structural     'Cs [Mg (O H2)6] (P O4)'
_chemical_formula_iupac     'Cs [Mg (H2 O1)6] (P O4)'
_chemical_formula_weight     360.29
_chemical_melting_point     ?
_symmetry_cell_setting     hexagonal
_symmetry_space_group_name_H-M     'P 63 m c'
_symmetry_space_group_name_Hall     'P 6c -2c'
loop_
    _symmetry_equiv_pos_as_xyz
    'x, y, z'
    'x-y, x, z+1/2'
    '-y, x-y, z'
    '-x, -y, z+1/2'
    '-x+y, -x, z'
    'y, -x+y, z+1/2'
    'y, x, z+1/2'
    '-x+y, y, z'
    '-x, -x+y, z+1/2'
    '-y, -x, z'
    'x-y, -y, z+1/2'
    'x, x-y, z'
_cell_length_a     6.8827(8)
_cell_length_b     6.8827(8)
_cell_length_c     11.9188(16)
_cell_angle_alpha     90.00
_cell_angle_beta     90.00
_cell_angle_gamma     120.00
_cell_volume     488.97(10)
_cell_formula_units_Z     2
_cell_measurement_reflns_used     1544
_cell_measurement_theta_min     3.40
_cell_measurement_theta_max     25.85
_cell_measurement_temperature     293(2)
_exptl_crystal_description     block
_exptl_crystal_colour     colourless
_exptl_crystal_size_max     0.46
_exptl_crystal_size_mid     0.38
_exptl_crystal_size_min     0.38
_exptl_crystal_density_diffrn     2.447
_exptl_crystal_density_meas     ?
_exptl_crystal_density_method     'not measured'
_exptl_crystal_F_000     348
_exptl_absorpt_coefficient_mu     4.044
_exptl_absorpt_correction_type     numerical
_exptl_absorpt_process_details     '(HABITUS; Herrendorf, 1997)'
_exptl_absorpt_correction_T_min     0.2134
_exptl_absorpt_correction_T_max     0.3271
_exptl_special_details
;
;
_diffrn_ambient_temperature     293(2)
_diffrn_radiation_type     MoK\a
_diffrn_radiation_wavelength     0.71073
_diffrn_radiation_source     'fine-focus sealed tube'
_diffrn_radiation_monochromator     graphite
_diffrn_measurement_device_type     'Stoe IPDS'
_diffrn_measurement_method     \w
_diffrn_detector_area_resol_mean     ?
_diffrn_reflns_number     5412
_diffrn_reflns_av_R_equivalents     0.0250
_diffrn_reflns_av_sigmaI/netI     0.0075
_diffrn_reflns_theta_min     3.42
_diffrn_reflns_theta_max     25.73
_diffrn_reflns_theta_full     25.73
_diffrn_measured_fraction_theta_max     0.907
_diffrn_measured_fraction_theta_full     0.907
_diffrn_reflns_limit_h_min     -8
_diffrn_reflns_limit_h_max     8
_diffrn_reflns_limit_k_min     -8
_diffrn_reflns_limit_k_max     8
_diffrn_reflns_limit_l_min     -12
_diffrn_reflns_limit_l_max     13
_diffrn_standards_number     0
_diffrn_standards_interval_count     .
_diffrn_standards_interval_time     .
_diffrn_standards_decay_%     ?
_refine_special_details
;
Refinement of <i>F</i>^2^ against ALL reflections. The weighted <i>R</i>-factor
<i>wR</i> and goodness of fit <i>S</i> are based on <i>F</i>^2^, conventional
<i>R</i>-factors <i>R</i> are based on <i>F</i>, with <i>F</i> set to zero for
negative <i>F</i>^2^. The threshold expression of <i>F</i>^2^ >
\s(<i>F</i>^2^) is used only for calculating <i>R</i>-factors(gt) <i>etc</i>.
and is not relevant to the choice of reflections for refinement.
<i>R</i>-factors based on <i>F</i>^2^ are statistically about twice as large
as those based on <i>F</i>, and <i>R</i>- factors based on ALL data will be
even larger.
;
_reflns_number_total     368
_reflns_number_gt     367
_reflns_threshold_expression     I>2\s(I)
_refine_ls_structure_factor_coef     Fsqd
_refine_ls_matrix_type     full
_refine_ls_R_factor_all     0.0163
_refine_ls_R_factor_gt     0.0157
_refine_ls_wR_factor_gt     0.0331
_refine_ls_wR_factor_ref     0.0337
_refine_ls_goodness_of_fit_ref     1.290
_refine_ls_restrained_S_all     1.286
_refine_ls_number_reflns     368
_refine_ls_number_parameters     39
_refine_ls_number_restraints     4
_refine_ls_hydrogen_treatment     mixed
_refine_ls_weighting_scheme     calc
_refine_ls_weighting_details
            'w = 1/[\s^2^(Fo^2^)+(0.0029P)^2^+0.8141P] where P=(Fo^2^+2Fc^2^)/3'
_atom_sites_solution_hydrogens     difmap
_atom_sites_solution_primary     direct
_atom_sites_solution_secondary     difmap
_refine_ls_shift/su_max     0.000
_refine_ls_shift/su_mean     0.000
_refine_diff_density_max     0.396
_refine_diff_density_min     -0.314
_refine_ls_extinction_method     none
_refine_ls_extinction_coef     ?
_refine_ls_abs_structure_details     'Flack (1983), with 164 Friedel pairs'
_refine_ls_abs_structure_Flack     -0.01(3)
loop_
    _atom_type_symbol
    _atom_type_description
    _atom_type_scat_dispersion_real
    _atom_type_scat_dispersion_imag
    _atom_type_scat_source
    'O' 'O' 0.0106 0.0060
                         'International Tables Vol C Tables 4.2.6.8 and 6.1.1.4'
    'H' 'H' 0.0000 0.0000
                         'International Tables Vol C Tables 4.2.6.8 and 6.1.1.4'
    'Mg' 'Mg' 0.0486 0.0363
                         'International Tables Vol C Tables 4.2.6.8 and 6.1.1.4'
    'P' 'P' 0.1023 0.0942
                         'International Tables Vol C Tables 4.2.6.8 and 6.1.1.4'
    'Cs' 'Cs' -0.3680 2.1192
                         'International Tables Vol C Tables 4.2.6.8 and 6.1.1.4'
_computing_data_collection     'EXPOSE in IPDS Software (Stoe & Cie, 1998)'
_computing_cell_refinement     'CELL in IPDS Software (Stoe & Cie, 1998)'
_computing_data_reduction     'INTEGRATE in IPDS Software (Stoe & Cie, 1998)'
_computing_structure_solution     'SHELXS97 (Sheldrick, 2008)'
_computing_structure_refinement     'SHELXL97 (Sheldrick, 2008)'
_computing_molecular_graphics     'ATOMS (Dowty, 2004)'
_computing_publication_material     'SHELXL97 (Sheldrick, 2008)'
loop_
    _atom_site_type_symbol
    _atom_site_label
    _atom_site_fract_x
    _atom_site_fract_y
    _atom_site_fract_z
    _atom_site_U_iso_or_equiv
    _atom_site_adp_type
    _atom_site_calc_flag
    _atom_site_refinement_flags
    _atom_site_occupancy
    _atom_site_disorder_assembly
    _atom_site_disorder_group
    Cs Cs 0.3333 0.6667 0.02181(4) 0.03126(15) Uani d S 1 . .
    Mg Mg 0.6667 0.3333 0.1436(2) 0.0159(5) Uani d S 1 . .
    P P 0.0000 0.0000 0.29985(14) 0.0137(5) Uani d S 1 . .
    O O1 0.1220(2) 0.2440(4) 0.3413(3) 0.0173(6) Uani d S 1 . .
    O O2 0.0000 0.0000 0.1707(5) 0.0189(13) Uani d S 1 . .
    O O3 0.3747(6) 0.1873(3) 0.0521(3) 0.0265(9) Uani d SD 1 . .
    O O4 0.5229(3) 0.0458(5) 0.2427(3) 0.0282(8) Uani d SD 1 . .
    H H1 0.243(8) 0.122(4) 0.094(5) 0.048(9) Uiso d SD 1 . .
    H H2 0.350(12) 0.175(6) -0.021(4) 0.048(9) Uiso d SD 1 . .
    H H3 0.397(8) -0.010(14) 0.272(5) 0.048(9) Uiso d D 1 . .
loop_
    _atom_site_aniso_label
    _atom_site_aniso_U_11
    _atom_site_aniso_U_22
    _atom_site_aniso_U_33
    _atom_site_aniso_U_12
    _atom_site_aniso_U_13
    _atom_site_aniso_U_23
    Cs 0.02671(16) 0.02671(16) 0.0404(3) 0.01335(8) 0.000 0.000
    Mg 0.0158(8) 0.0158(8) 0.0160(16) 0.0079(4) 0.000 0.000
    P 0.0139(5) 0.0139(5) 0.0134(13) 0.0069(2) 0.000 0.000
    O1 0.0172(9) 0.0139(13) 0.0195(17) 0.0070(7) -0.0023(6) -0.0046(12)
    O2 0.0177(19) 0.0177(19) 0.021(4) 0.0089(10) 0.000 0.000
    O3 0.0142(14) 0.0406(14) 0.016(3) 0.0071(7) -0.0023(11) -0.0012(5)
    O4 0.0191(11) 0.0252(19) 0.042(2) 0.0126(10) 0.0096(7) 0.0191(15)
_geom_special_details
;
All e.s.d.'s (except the e.s.d. in the dihedral angle between two l.s. planes)
are estimated using the full covariance matrix. The cell e.s.d.'s are taken
into account individually in the estimation of e.s.d.'s in distances, angles
and torsion angles; correlations between e.s.d.'s in cell parameters are only
used when they are defined by crystal symmetry. An approximate (isotropic)
treatment of cell e.s.d.'s is used for estimating e.s.d.'s involving l.s.
planes.
;
loop_
    _geom_bond_atom_site_label_1
    _geom_bond_atom_site_label_2
    _geom_bond_site_symmetry_2
    _geom_bond_distance
    _geom_bond_publ_flag
    Cs O3 1_565 3.469(5) ?
    Cs O3 3_665 3.469(5) ?
    Cs O3 5_565 3.469(5) ?
    Cs O3 3 3.469(5) y
    Cs O3 5_665 3.469(5) ?
    Cs O3 . 3.469(5) ?
    Cs O4 1_565 3.470(4) ?
    Cs O4 3 3.470(4) y
    Cs O4 5_665 3.470(4) ?
    Cs O4 6_564 3.742(4) y
    Cs O4 4_664 3.742(4) ?
    Cs O4 2_554 3.742(4) ?
    Mg O3 3_655 2.054(4) ?
    Mg O3 . 2.054(4) y
    Mg O3 5_665 2.054(4) ?
    Mg O4 3_655 2.082(3) ?
    Mg O4 . 2.082(3) y
    Mg O4 5_665 2.082(3) ?
    Mg Cs 1_545 4.2306(10) ?
    Mg Cs 1_655 4.2306(10) ?
    Mg Cs 2_655 4.508(3) ?
    P O1 . 1.536(3) y
    P O1 3 1.536(3) ?
    P O1 5 1.536(3) ?
    P O2 . 1.539(6) y
loop_
    _geom_angle_atom_site_label_1
    _geom_angle_atom_site_label_2
    _geom_angle_atom_site_label_3
    _geom_angle_site_symmetry_1
    _geom_angle_site_symmetry_3
    _geom_angle
    _geom_angle_publ_flag
    O3 Cs O3 1_565 3_665 51.51(11) ?
    O3 Cs O3 1_565 5_565 67.77(11) ?
    O3 Cs O3 3_665 5_565 118.93(2) ?
    O3 Cs O3 1_565 3 118.93(2) ?
    O3 Cs O3 3_665 3 165.52(11) ?
    O3 Cs O3 5_565 3 51.51(11) ?
    O3 Cs O3 1_565 5_665 118.93(2) ?
    O3 Cs O3 3_665 5_665 67.77(11) ?
    O3 Cs O3 5_565 5_665 165.52(11) ?
    O3 Cs O3 3 5_665 118.93(2) ?
    O3 Cs O3 1_565 . 165.52(11) ?
    O3 Cs O3 3_665 . 118.93(2) ?
    O3 Cs O3 5_565 . 118.93(2) ?
    O3 Cs O3 3 . 67.77(11) ?
    O3 Cs O3 5_665 . 51.51(11) ?
    O3 Cs O4 1_565 1_565 48.58(7) ?
    O3 Cs O4 3_665 1_565 48.58(7) ?
    O3 Cs O4 5_565 1_565 88.12(6) ?
    O3 Cs O4 3 1_565 117.22(7) ?
    O3 Cs O4 5_665 1_565 88.12(6) ?
    O3 Cs O4 . 1_565 117.22(7) ?
    O3 Cs O4 1_565 3 88.12(6) ?
    O3 Cs O4 3_665 3 117.22(7) ?
    O3 Cs O4 5_565 3 48.58(7) ?
    O3 Cs O4 3 3 48.58(7) ?
    O3 Cs O4 5_665 3 117.22(7) ?
    O3 Cs O4 . 3 88.12(6) ?
    O4 Cs O4 1_565 3 68.67(8) ?
    O3 Cs O4 1_565 5_665 117.22(7) ?
    O3 Cs O4 3_665 5_665 88.12(6) ?
    O3 Cs O4 5_565 5_665 117.22(7) ?
    O3 Cs O4 3 5_665 88.12(6) ?
    O3 Cs O4 5_665 5_665 48.58(7) ?
    O3 Cs O4 . 5_665 48.58(7) ?
    O4 Cs O4 1_565 5_665 68.67(8) ?
    O4 Cs O4 3 5_665 68.67(8) ?
    O3 Cs O4 1_565 6_564 97.18(5) ?
    O3 Cs O4 3_665 6_564 118.02(7) ?
    O3 Cs O4 5_565 6_564 71.50(7) ?
    O3 Cs O4 3 6_564 71.50(7) ?
    O3 Cs O4 5_665 6_564 118.02(7) ?
    O3 Cs O4 . 6_564 97.18(5) ?
    O4 Cs O4 1_565 6_564 145.46(3) ?
    O4 Cs O4 3 6_564 112.101(19) ?
    O4 Cs O4 5_665 6_564 145.46(3) ?
    O3 Cs O4 1_565 4_664 71.50(7) ?
    O3 Cs O4 3_665 4_664 71.50(7) ?
    O3 Cs O4 5_565 4_664 97.18(5) ?
    O3 Cs O4 3 4_664 118.02(7) ?
    O3 Cs O4 5_665 4_664 97.18(5) ?
    O3 Cs O4 . 4_664 118.02(7) ?
    O4 Cs O4 1_565 4_664 112.101(19) ?
    O4 Cs O4 3 4_664 145.46(3) ?
    O4 Cs O4 5_665 4_664 145.46(3) ?
    O4 Cs O4 6_564 4_664 46.74(8) ?
    O3 Cs O4 1_565 2_554 118.02(7) ?
    O3 Cs O4 3_665 2_554 97.18(5) ?
    O3 Cs O4 5_565 2_554 118.02(7) ?
    O3 Cs O4 3 2_554 97.18(5) ?
    O3 Cs O4 5_665 2_554 71.50(7) ?
    O3 Cs O4 . 2_554 71.50(7) ?
    O4 Cs O4 1_565 2_554 145.46(3) ?
    O4 Cs O4 3 2_554 145.46(3) ?
    O4 Cs O4 5_665 2_554 112.101(19) ?
    O4 Cs O4 6_564 2_554 46.74(8) ?
    O4 Cs O4 4_664 2_554 46.74(8) ?
    O3 Mg O3 3_655 . 94.42(16) ?
    O3 Mg O3 3_655 5_665 94.42(16) ?
    O3 Mg O3 . 5_665 94.42(16) ?
    O3 Mg O4 3_655 3_655 87.27(10) ?
    O3 Mg O4 . 3_655 177.5(2) ?
    O3 Mg O4 5_665 3_655 87.27(10) ?
    O3 Mg O4 3_655 . 87.27(10) ?
    O3 Mg O4 . . 87.27(10) ?
    O3 Mg O4 5_665 . 177.5(2) ?
    O4 Mg O4 3_655 . 90.98(19) ?
    O3 Mg O4 3_655 5_665 177.5(2) ?
    O3 Mg O4 . 5_665 87.27(10) ?
    O3 Mg O4 5_665 5_665 87.27(10) ?
    O4 Mg O4 3_655 5_665 90.98(19) ?
    O4 Mg O4 . 5_665 90.98(19) ?
    O1 P O1 . 3 110.17(14) ?
    O1 P O1 . 5 110.17(14) ?
    O1 P O1 3 5 110.17(14) ?
    O1 P O2 . . 108.76(14) ?
    O1 P O2 3 . 108.76(14) ?
    O1 P O2 5 . 108.76(14) ?
    Mg O3 Cs . 1_545 96.63(6) ?
    Mg O3 Cs . . 96.63(6) ?
    Cs O3 Cs 1_545 . 165.52(11) ?
    Mg O3 H1 . . 116(4) ?
    Mg O3 H2 . . 132(5) ?
    H1 O3 H2 . . 113(6) ?
    Mg O4 Cs . 1_545 96.07(16) ?
    Mg O4 Cs . 2_655 97.31(14) ?
    Cs O4 Cs 1_545 2_655 166.63(10) ?
    Mg O4 H3 . . 125(4) ?
loop_
    _geom_hbond_atom_site_label_D
    _geom_hbond_atom_site_label_H
    _geom_hbond_atom_site_label_A
    _geom_hbond_site_symmetry_A
    _geom_hbond_distance_DH
    _geom_hbond_distance_HA
    _geom_hbond_distance_DA
    _geom_hbond_angle_DHA
    O3 H1 O2 . 0.93(4) 1.71(4) 2.643(5) 180(6)
    O3 H2 O1 6_554 0.88(4) 1.76(5) 2.630(5) 168(7)
    O4 H3 O1 5 0.83(4) 1.85(4) 2.672(3) 177(8)
data_global
_journal_date_recd_electronic     2008-07-16
_journal_date_accepted     2008-07-23
_journal_name_full     'Acta Crystallographica, Section E'
_journal_year     2008
_journal_volume     64
_journal_issue      8
_journal_page_first     i50
_journal_page_last     i50
_journal_paper_category     QI
_journal_coeditor_code     BR2080
_publ_contact_author_name     'Matthias Weil'
_publ_contact_author_address
;
Institute for Chemical Technologies and Analytics
Division of Structural Chemistry
Vienna University of Technology
Getreidemarkt 9/164-SC
A-1060 Vienna
Austria
;
_publ_contact_author_email     'mweil@mail.zserv.tuwien.ac.at'
_publ_contact_author_fax     '+43 1 58801 17199'
_publ_contact_author_phone     '+43 1 58801 17122'
_publ_section_title
;
Redetermination of the hexagonal struvite analogue Cs[Mg(OH~2~)~6~](PO~4~)
;
loop_
    _publ_author_name
    _publ_author_address
    'Weil, Matthias'
;
Institute for Chemical Technologies and Analytics
Division of Structural Chemistry
Vienna University of Technology
Getreidemarkt 9/164-SC
A-1060 Vienna
Austria
;
