# Supplementary material for: Redetermination of the hexa­gonal struvite analogue Cs[Mg(OH2)6](PO4)
Source: Acta Crystallogr Sect E Struct Rep Online. 2008 Jul 31;64(Pt 8):i50. doi: 10.1107/S1600536808023283 (PMC2961905; doi:10.1107/S1600536808023283)
Supplement: Supplementary file 2 [file e-64-00i50-Isup2.hkl]

# 
# h,k,l, Fc-squared, Fo-squared, sigma(Fo-squared) and status flag 
# 
data_I
_shelx_title ' CsMgPO4(H2O)6 in P63mc' 
_shelx_refln_list_code          4 
_shelx_F_calc_maximum      141.86 
_exptl_crystal_F_000       348.00 
_reflns_d_resolution_high  0.8187 
 
loop_ 
 _symmetry_equiv_pos_as_xyz 
 'x, y, z' 
 'x-y, x, z+1/2' 
 '-y, x-y, z' 
 '-x, -y, z+1/2' 
 '-x+y, -x, z' 
 'y, -x+y, z+1/2' 
 'y, x, z+1/2' 
 '-x+y, y, z' 
 '-x, -x+y, z+1/2' 
 '-y, -x, z' 
 'x-y, -y, z+1/2' 
 'x, x-y, z' 
 
_cell_length_a     6.8827 
_cell_length_b     6.8827 
_cell_length_c    11.9188 
_cell_angle_alpha  90.000 
_cell_angle_beta   90.000 
_cell_angle_gamma 120.000 
 
_shelx_F_squared_multiplier     1.000 
 
loop_ 
 _refln_index_h 
 _refln_index_k 
 _refln_index_l 
 _refln_F_squared_calc 
 _refln_F_squared_meas 
 _refln_F_squared_sigma 
 _refln_observed_status 
  -1   3 -12      365.16      372.95      4.42 o 
   0   3 -12      209.41      215.11      3.86 o 
  -2   4 -12       41.12       48.59      3.55 o 
  -1   4 -12      123.32      135.03      2.62 o 
   0   4 -12      154.54      155.42      3.31 o 
  -1   3 -11      445.21      482.19      3.16 o 
   0   3 -11       43.99       50.76      2.91 o 
  -1   4 -11      824.44      841.47      4.17 o 
   0   4 -11      316.72      335.67      3.73 o 
  -2   5 -11      701.91      700.46      5.45 o 
  -1   5 -11        6.99        9.77      2.02 o 
  -1   2 -10     1299.22     1320.04     39.04 o 
   0   2 -10      502.35      486.04      4.73 o 
  -1   3 -10      662.36      656.63      4.57 o 
   0   3 -10     1033.48     1031.81      5.37 o 
  -2   4 -10      893.43      901.47      6.14 o 
  -1   4 -10      438.20      462.82      3.10 o 
   0   4 -10      300.57      305.19      3.18 o 
  -2   5 -10      214.14      238.92      2.11 o 
  -1   5 -10      542.48      552.47      3.78 o 
   0   5 -10      324.30      334.68      3.39 o 
  -3   6 -10      434.04      416.79      3.94 o 
  -2   6 -10       89.53       87.15      2.42 o 
   0   2  -9      424.72      417.25      3.96 o 
  -1   3  -9     1172.93     1177.47      8.19 o 
   0   3  -9        6.25       14.29      2.21 o 
  -1   4  -9      335.21      340.13      2.60 o 
   0   4  -9      413.27      436.83      5.06 o 
  -2   5  -9      320.21      328.14      2.45 o 
  -1   5  -9        5.76        7.20      1.68 o 
   0   5  -9      682.49      694.19      5.08 o 
  -2   6  -9      211.83      224.93      2.21 o 
  -1   6  -9      158.83      164.85      2.11 o 
  -1   2  -8     4092.45     4017.20     46.52 o 
   0   2  -8      310.12      319.86      3.18 o 
  -1   3  -8     1209.79     1214.67      5.26 o 
   0   3  -8     3598.12     3636.53     20.34 o 
  -2   4  -8     2171.98     2189.61     17.76 o 
  -1   4  -8      636.56      650.64      4.25 o 
   0   4  -8      271.45      278.94      4.08 o 
  -2   5  -8      723.74      710.68      4.62 o 
  -1   5  -8     1639.37     1672.61      8.51 o 
   0   5  -8      675.55      687.25      3.70 o 
  -3   6  -8      871.04      881.18      8.27 o 
  -2   6  -8      341.45      342.65      2.22 o 
  -1   6  -8      273.50      283.10      2.20 o 
   0   6  -8      934.13      899.62      8.43 o 
  -3   7  -8      367.89      328.95      7.67 o 
   0   1  -7     1871.86     1844.17     22.60 o 
   0   2  -7     1601.64     1581.68     11.26 o 
  -1   3  -7     1071.67     1042.52      5.43 o 
   0   3  -7      603.40      603.96      8.18 o 
  -1   4  -7      936.09      909.24      5.60 o 
   0   4  -7      902.72      913.59     10.15 o 
  -2   5  -7      875.61      843.53      6.26 o 
  -1   5  -7      102.09      127.76      5.27 o 
   0   5  -7      390.17      396.10      5.66 o 
  -2   6  -7      524.53      551.24      3.79 o 
  -1   6  -7      325.91      338.95      2.99 o 
   0   6  -7       39.82       48.82      2.82 o 
  -3   7  -7      219.15      226.49      2.15 o 
  -2   7  -7      108.75      104.95      2.11 o 
   0   1  -6      877.96      840.66      9.58 o 
  -1   2  -6     4921.34     4892.21     44.36 o 
   0   2  -6     2342.87     2342.11     22.91 o 
  -1   3  -6      792.03      751.49      4.21 o 
   0   3  -6     2795.91     2824.68     22.29 o 
  -2   4  -6     2219.51     2173.47     17.38 o 
  -1   4  -6      737.46      704.04      5.34 o 
   0   4  -6      935.82      933.41      7.35 o 
  -2   5  -6      556.42      556.93      3.99 o 
  -1   5  -6     1783.27     1781.16     13.61 o 
   0   5  -6      321.38      336.46      3.00 o 
  -3   6  -6     1724.31     1684.74     29.01 o 
  -2   6  -6      255.89      289.98      2.87 o 
  -1   6  -6      381.07      374.84      3.51 o 
   0   6  -6      532.10      515.43      8.03 o 
  -3   7  -6      130.05      143.64      1.94 o 
  -2   7  -6      763.10      749.65      7.04 o 
  -1   7  -6      297.77      288.61      3.20 o 
   0   1  -5     3650.42     3761.73     36.18 o 
   0   2  -5     8762.80     8807.97     63.33 o 
  -1   3  -5     3071.42     2949.17     11.45 o 
   0   3  -5      279.56      295.13      5.50 o 
  -1   4  -5     2610.74     2571.12     12.50 o 
   0   4  -5     2635.74     2619.40     11.87 o 
  -2   5  -5     1168.92     1168.02      7.35 o 
  -1   5  -5       12.63       13.31      1.55 o 
   0   5  -5     1294.14     1290.83     16.10 o 
  -2   6  -5     1290.18     1283.93     11.22 o 
  -1   6  -5     1511.83     1529.12      8.17 o 
   0   6  -5       71.85       67.90      2.90 o 
  -3   7  -5      927.42      920.48      9.39 o 
  -2   7  -5       14.47       23.41      1.80 o 
  -1   7  -5      452.26      454.12      4.66 o 
   0   1  -4     2466.76     2574.52     13.83 o 
  -1   2  -4     2549.15     2522.30     12.47 o 
   0   2  -4      754.62      789.15      5.50 o 
  -1   3  -4      300.83      305.94      2.09 o 
   0   3  -4     2059.85     1990.09     10.26 o 
  -2   4  -4     4628.92     4591.09     29.03 o 
  -1   4  -4      317.69      310.96      1.88 o 
   0   4  -4      191.29      251.89     27.32 o 
  -2   5  -4      743.71      731.81      5.51 o 
  -1   5  -4     1308.92     1293.11      5.67 o 
   0   5  -4      119.64      131.21      2.49 o 
  -3   6  -4     1324.46     1329.78     13.46 o 
  -2   6  -4       94.14      100.39      1.76 o 
  -1   6  -4       34.76       36.42      1.65 o 
   0   6  -4     1063.12     1082.81     10.79 o 
  -3   7  -4      148.09      139.43      1.95 o 
  -2   7  -4      517.83      568.20      6.14 o 
  -1   7  -4       53.47       67.72      2.12 o 
   0   7  -4      122.69       95.73      5.07 o 
  -4   8  -4      557.22      526.24      7.16 o 
  -3   8  -4        5.52       12.78      2.83 o 
   0   2  -3     6323.63     6126.27     31.11 o 
  -1   3  -3     6058.74     6139.33     30.04 o 
   0   3  -3     1203.90     1239.59      6.24 o 
  -1   4  -3     2213.04     2159.10     10.51 o 
   0   4  -3     3817.65     3856.62     22.80 o 
  -2   5  -3     2079.75     2031.87     10.90 o 
  -1   5  -3      179.13      206.17      4.10 o 
   0   5  -3     2507.39     2455.27     13.10 o 
  -2   6  -3     1853.56     1828.95     16.53 o 
  -1   6  -3      926.44      952.71      6.14 o 
   0   6  -3       46.96       67.60      2.80 o 
  -3   7  -3     1116.44     1137.79      7.67 o 
  -2   7  -3      167.89      185.81      2.48 o 
  -1   7  -3      774.90      742.65      4.27 o 
   0   7  -3      463.36      473.86      3.95 o 
  -3   8  -3      355.68      344.28      2.88 o 
   0   1  -2     5496.15     5628.98     30.53 o 
  -1   2  -2     4500.61     4563.71     19.62 o 
   0   2  -2    11030.21    11067.91     85.24 o 
  -1   3  -2      998.38      974.28      3.89 o 
   0   3  -2     3422.68     3464.24     26.61 o 
  -2   4  -2     2175.63     2193.67     12.05 o 
  -1   4  -2     1958.47     2002.46      7.38 o 
   0   4  -2     3149.38     3152.42     18.91 o 
  -2   5  -2     2565.99     2498.03     11.60 o 
  -1   5  -2     1199.85     1171.75      4.94 o 
   0   5  -2      313.25      361.90      5.28 o 
  -3   6  -2      393.60      383.49      4.23 o 
  -2   6  -2     1799.85     1828.64     10.94 o 
  -1   6  -2      708.16      714.54      5.32 o 
   0   6  -2      741.57      749.03      5.85 o 
  -3   7  -2      388.70      399.37      2.67 o 
  -2   7  -2      587.62      571.32      3.97 o 
  -1   7  -2      622.84      657.04      5.93 o 
   0   7  -2      522.80      518.31      6.07 o 
  -4   8  -2      375.86      371.81      5.10 o 
  -3   8  -2      510.25      535.99      5.19 o 
  -2   8  -2      390.61      351.58      4.55 o 
   0   1  -1     3083.18     3106.71     11.10 o 
   0   2  -1    11658.16    11815.06     69.48 o 
  -1   3  -1     2265.23     2282.43      7.29 o 
   0   3  -1       62.52      186.54     28.11 o 
  -1   4  -1     2311.67     2316.35     11.65 o 
   0   4  -1     2592.44     2650.01     27.88 o 
  -2   5  -1     1167.32     1186.00     10.23 o 
  -1   5  -1       12.23       24.78      1.58 o 
   0   5  -1      998.50      979.07      9.66 o 
  -2   6  -1     1217.56     1230.67      6.57 o 
  -1   6  -1     1124.12     1158.05      8.79 o 
   0   6  -1       34.96       35.36      2.95 o 
  -3   7  -1      639.57      651.45      4.15 o 
  -2   7  -1       15.94       28.88      2.01 o 
  -1   7  -1      398.26      404.90      3.93 o 
   0   7  -1      342.35      343.71      3.51 o 
  -3   8  -1      565.37      544.78      5.24 o 
  -2   8  -1      244.31      237.91      2.67 o 
   0   1   0      121.14      104.90      3.33 o 
  -1   2   0    13027.26    13369.48    104.18 o 
   0   2   0      141.65      236.86     27.90 o 
  -1   3   0      611.97      646.76      3.06 o 
   0   3   0     6570.95     6604.95     39.43 o 
  -2   4   0    20125.65    20673.03    136.64 o 
  -1   4   0      385.22      370.71      2.50 o 
   0   4   0      213.77      209.00      2.60 o 
  -2   5   0       97.32      104.63      1.61 o 
  -1   5   0     5328.92     5419.81     28.82 o 
   0   5   0      145.87      169.29      2.78 o 
  -3   6   0     6494.58     6504.98     68.08 o 
  -2   6   0        2.32       12.97      1.73 o 
  -1   6   0       70.34       87.71      2.64 o 
   0   6   0     3284.72     3417.45     34.21 o 
  -3   7   0       11.38       21.78      2.02 o 
  -2   7   0     1804.10     1882.06     12.67 o 
  -1   7   0      126.97      143.87      2.17 o 
   0   7   0       73.26       66.79      3.27 o 
  -4   8   0     1812.77     1862.71     22.19 o 
  -3   8   0       41.30       42.36      2.32 o 
  -2   8   0       37.15       45.57      2.29 o 
   0   1   1     2835.47     2815.40     24.25 o 
   0   2   1    11323.05    11147.32     72.56 o 
  -1   3   1     2419.13     2426.54     14.75 o 
   0   3   1       62.56      129.86     15.45 o 
  -1   4   1     2096.18     2079.16     12.22 o 
   0   4   1     2572.07     2610.04     21.74 o 
  -2   5   1      981.80      972.78      6.86 o 
  -1   5   1       12.23       26.51      1.59 o 
   0   5   1     1128.31     1107.75     11.17 o 
  -2   6   1     1175.54     1178.30      4.95 o 
  -1   6   1     1056.81     1071.59      8.44 o 
   0   6   1       34.97       39.96      2.94 o 
  -3   7   1      669.91      670.05      4.99 o 
  -2   7   1       15.94       28.58      2.02 o 
  -1   7   1      353.66      357.32      4.32 o 
   0   7   1      269.99      271.53      3.82 o 
  -3   8   1      506.11      482.87      3.61 o 
  -2   8   1      265.95      258.63      2.82 o 
   0   1   2     5680.70     5708.09     22.26 o 
  -1   2   2     4760.25     4820.91     26.65 o 
   0   2   2    10927.61    10789.08     65.13 o 
  -1   3   2      967.25      931.58      5.83 o 
   0   3   2     3686.70     3698.14     24.42 o 
  -2   4   2     2467.59     2484.49     16.92 o 
  -1   4   2     1990.27     2028.71      9.99 o 
   0   4   2     3120.59     3080.52     20.40 o 
  -2   5   2     2673.02     2560.27     16.11 o 
  -1   5   2     1295.19     1248.82      9.93 o 
   0   5   2      304.32      350.82      6.20 o 
  -3   6   2      399.29      394.94      4.89 o 
  -2   6   2     1826.35     1854.15     11.65 o 
  -1   6   2      706.90      708.09      5.14 o 
   0   6   2      856.43      851.49      6.90 o 
  -3   7   2      404.09      411.97      3.37 o 
  -2   7   2      639.24      622.83      4.26 o 
  -1   7   2      633.74      656.95      3.20 o 
   0   7   2      548.43      528.67      7.96 o 
  -4   8   2      440.26      427.61      4.90 o 
  -3   8   2      507.08      517.12      4.44 o 
  -2   8   2      388.44      345.83      5.15 o 
   0   1   3     6762.90     6933.52     50.43 o 
   0   2   3     6441.43     6170.97     44.77 o 
  -1   3   3     5791.88     5764.90     32.35 o 
   0   3   3     1203.59     1237.59      7.64 o 
  -1   4   3     2151.96     2092.37     11.69 o 
   0   4   3     3775.56     3712.78     37.84 o 
  -2   5   3     2055.73     1992.76     13.81 o 
  -1   5   3      179.10      213.24      3.86 o 
   0   5   3     2358.98     2289.29     21.30 o 
  -2   6   3     1836.47     1808.96     10.74 o 
  -1   6   3      888.86      919.35      5.60 o 
   0   6   3       46.96       60.03      2.88 o 
  -3   7   3     1051.33     1066.89      5.50 o 
  -2   7   3      167.88      187.58      4.35 o 
  -1   7   3      758.55      718.65      3.82 o 
   0   7   3      460.92      475.29      6.01 o 
  -3   8   3      349.18      331.28      2.64 o 
   0   1   4     2265.91     2322.10     12.33 o 
  -1   2   4     2593.67     2466.24     17.77 o 
   0   2   4      938.66      973.71      6.01 o 
  -1   3   4      256.83      260.32      1.91 o 
   0   3   4     2006.68     1915.03      7.70 o 
  -2   4   4     4742.54     4657.00     30.34 o 
  -1   4   4      288.83      283.32      1.98 o 
   0   4   4      256.58      243.93      4.21 o 
  -2   5   4      664.01      657.74      6.23 o 
  -1   5   4     1375.08     1350.74      7.49 o 
   0   5   4       82.86       87.08      2.42 o 
  -3   6   4     1470.50     1468.20     12.46 o 
  -2   6   4       80.45       82.04      1.71 o 
  -1   6   4       23.71       28.27      1.65 o 
   0   6   4     1054.48     1076.34      8.69 o 
  -3   7   4      110.31      105.42      1.94 o 
  -2   7   4      539.31      594.04      6.05 o 
  -1   7   4       53.42       64.74      2.13 o 
   0   7   4      105.79       79.87      4.48 o 
  -4   8   4      555.06      504.82      8.73 o 
  -3   8   4       11.47       15.52      3.14 o 
   0   1   5     3578.31     3533.06     34.06 o 
   0   2   5     9129.21     9294.66     51.91 o 
  -1   3   5     3118.23     3026.85     12.53 o 
   0   3   5      279.67      293.83      7.33 o 
  -1   4   5     2665.78     2604.14     12.42 o 
   0   4   5     2745.62     2710.99     18.35 o 
  -2   5   5     1116.00     1098.36      7.04 o 
  -1   5   5       12.64       12.76      1.47 o 
   0   5   5     1338.23     1343.56      9.39 o 
  -2   6   5     1337.24     1310.13     12.58 o 
  -1   6   5     1579.38     1579.40     11.50 o 
   0   6   5       71.87       75.49      3.22 o 
  -3   7   5      968.15      958.83      6.94 o 
  -2   7   5       14.47       19.03      1.80 o 
  -1   7   5      450.22      446.57      4.50 o 
   0   1   6     1040.95     1024.69      7.28 o 
  -1   2   6     4437.43     4414.60     18.66 o 
   0   2   6     2325.69     2304.33      8.31 o 
  -1   3   6      813.23      769.49      4.14 o 
   0   3   6     2440.91     2458.64     13.02 o 
  -2   4   6     2159.34     2111.36     13.26 o 
  -1   4   6      794.12      757.69      3.19 o 
   0   4   6      939.84      930.09      6.14 o 
  -2   5   6      659.34      667.12      4.59 o 
  -1   5   6     1571.12     1548.37      8.87 o 
   0   5   6      326.76      343.70      2.99 o 
  -3   6   6     1551.02     1528.07     20.21 o 
  -2   6   6      278.94      315.19      2.31 o 
  -1   6   6      389.16      377.20      2.20 o 
   0   6   6      478.02      466.18      4.72 o 
  -3   7   6      143.69      156.46      1.98 o 
  -2   7   6      645.95      619.63      4.64 o 
  -1   7   6      322.56      300.05      2.83 o 
   0   1   7     1932.62     1911.34      9.71 o 
   0   2   7     1702.14     1701.56      7.60 o 
  -1   3   7     1183.02     1151.98      3.75 o 
   0   3   7      603.30      596.37      6.96 o 
  -1   4   7      925.71      900.12      5.45 o 
   0   4   7     1008.53      998.17      9.66 o 
  -2   5   7      897.28      867.57      3.32 o 
  -1   5   7      102.08      128.16      4.01 o 
   0   5   7      463.62      473.63      3.70 o 
  -2   6   7      586.05      598.62      5.51 o 
  -1   6   7      326.69      342.25      2.93 o 
   0   6   7       39.82       50.16      2.91 o 
  -3   7   7      253.65      259.16      2.29 o 
  -2   7   7      108.75       97.12      2.07 o 
  -1   2   8     4242.13     4160.91     17.53 o 
   0   2   8      309.44      315.05      3.43 o 
  -1   3   8     1068.45     1070.26      3.90 o 
   0   3   8     3746.15     3756.21     21.44 o 
  -2   4   8     2290.88     2273.88     16.02 o 
  -1   4   8      566.98      565.60      2.96 o 
   0   4   8      251.18      246.14      2.85 o 
  -2   5   8      688.81      673.66      3.36 o 
  -1   5   8     1720.64     1743.56      9.11 o 
   0   5   8      589.76      593.51      5.11 o 
  -3   6   8      910.14      926.90      8.86 o 
  -2   6   8      328.95      324.51      2.17 o 
  -1   6   8      229.65      231.89      2.12 o 
   0   6   8      992.30      922.53     12.62 o 
  -3   7   8      323.55      281.50      4.09 o 
   0   2   9      523.70      516.49      5.41 o 
  -1   3   9     1105.01     1117.86      4.13 o 
   0   3   9        6.26       10.16      2.43 o 
  -1   4   9      307.89      317.24      2.07 o 
   0   4   9      427.58      434.45      3.17 o 
  -2   5   9      265.04      266.31      2.04 o 
  -1   5   9        5.76        7.79      1.62 o 
   0   5   9      645.45      639.72      6.59 o 
  -2   6   9      210.03      213.66      2.15 o 
  -1   6   9      163.01      164.69      2.06 o 
  -1   2  10     1226.64     1237.22     15.08 o 
   0   2  10      563.30      543.23      5.56 o 
  -1   3  10      716.15      710.89      4.27 o 
   0   3  10      934.80      915.90      5.10 o 
  -2   4  10      987.81     1006.43      4.64 o 
  -1   4  10      483.94      503.04      2.69 o 
   0   4  10      344.69      336.33      3.21 o 
  -2   5  10      246.34      266.15      2.00 o 
  -1   5  10      518.06      531.09      2.71 o 
   0   5  10      351.66      365.54      4.09 o 
  -3   6  10      466.13      440.15      3.62 o 
  -2   6  10      105.63      100.47      3.49 o 
  -1   3  11      409.15      447.31      3.12 o 
   0   3  11       43.99       50.00      2.81 o 
  -1   4  11      791.69      806.46      4.26 o 
   0   4  11      310.33      335.86      3.59 o 
  -2   5  11      659.86      651.98      4.18 o 
  -1   5  11        6.99       10.23      1.99 o 
  -1   3  12      332.41      344.55      6.38 o 
   0   3  12      262.18      271.56      4.19 o 
  -2   4  12       75.51       80.00      3.64 o 
  -1   4  12      114.08      122.72      2.45 o 
   0   4  12      151.67      152.80      3.33 o 
   0   3  13       67.30        0.67     14.69 o 
                                                 
